# Supplementary material for: Skill Enactment and Knowledge Acquisition in Digital Cognitive Behavioral Therapy for Depression and Anxiety: Systematic Review of Randomized Controlled Trials
Source: J Med Internet Res. 2023 May 31;25:e44673. doi: 10.2196/44673 (PMC10267790; doi:10.2196/44673)
Supplement: Multimedia Appendix 3 [file jmir_v25i1e44673_app3.xls]

## Sheet: Skill enactment studies
Summary of included RCTs of digital CBT reporting on skill enactment.a,b
Target symptoms or disorder	Study, country	Study design	Type of comparison	Recruitment setting	Participants (# randomized) (# analyzed if ≠ randomized)	Mean age (SD; range) Gender (%)	Age group	Intervention name/ Targeted symptoms	Intervention focus	Intervention content	Intervention features	Type of technology	Therapeutic model	Structure	Length	Presence of support	Type of support	Adherence/ Usage data	Skill enactment measure/ Measurement points	Type of skill enactment	Change in skill enactment at post-intervention, in favor of intervention group?	Change in skill enactment, between-group effect size (Hedge's g)	Predictors	Mental health outcomes/ Statistical method	Association with post-intervention mental health outcomes?
Depression
	Birney et al. (2016) [76], United States	RCT	CBT app vs WL-AC	Community setting	N=300, I=150, C=150 Working adults with mild-to-moderate symptoms of depression	NR Female 76.67%; Male 23%; n=1 NS	Adults	MoodHacker Mild-to-moderate depression symptoms	Symptom reduction	Daily mood & activity monitoring; positive behavioral activities; decreased negative thinking & increased positive thinking; gratitude; mindfulness; strength-based cognitions/behaviors; daily practice of skills.	in-app messaging content; articles & videos library; mood tracker; cognitive & behavioral activities tracker; journaling feature; goal-setting; daily email reminders to engage with program; prompts to use skills outside app.	Smartphone app	CBT-based strategies enhanced with mindfulness and positive psychology.	Sequential, although viewing is not restricted	Modules NS, delivered over 6 weeks	Unguided	NA	Mean number of logins was 16.0 times (SD=13.3, range=1-49) and mean total duration was 1.3hrs (SD=1.3, range=0-6.5).	Standardized measure BADS-SF (Behavioral skills) Baseline 6 weeks (post) 10 weeks	Frequency	Post ANCOVA Yes (P=.004) 10 weeks Yes (P=.01)	Post 0.31 10 weeks 0.25	NR	NR	NR
	Forand et al. (2018) [84], United States	RCT	iCBT vs WL	Community setting	N=90, I=60, C=30 (randomized) N=89, I=59, C=30 (analyzed, n=1 excluded after diagnostic assessment) Adults with elevated levels of depression symptoms	M=33yrs (SD and range NS) Women 75%	Adults	Beating the Blues (v2.5) Depression 98% of participants met criteria for major depression.	Treatment	Pscyhoeducation; goal setting; thought records; problem solving; distraction; thinking errors; challenging questions; behavioral techniques; inner beliefs; success recording; attributional style; challenging inner beliefs; positive attributions; successes and setbacks; program review & relapse prevention.	sessions; between-session projects	Internet-based	CBT	Sequential	8 sessions lasting ~45min-1hr, delivered over 8 weeks	Guided	~1-2hrs of TeleCoach support per participant via 3 prearranged calls & 1 email before Week 4, with contact as needed after Week 4.	Mean number of sessions was 6.22 (SD=2.32); 56% of participants completed all sessions.	Standardized measure 1. CCTS-SR (Cognitive skills) 2. BADS-SF (Behavioral skills) Baseline 3 weeks (mid-treatment) 8 weeks (post)	Frequency	Mid-treatment Mediation analysis 1. Yes 2. Yes Post Between-group t-tests 1. Yes 2. Yes	Mid-treatment 1. 1.01 2. 0.95 Post 1. 2.08 2. 1.25	NR	Depression PHQ-9 Mediation	Acquisition of cognitive skills at 3 weeks mediated subsequent depression change at 8 weeks, but increases in behavioral activation did not.
	Kuosmanen et al. (2017) [90], Ireland	Cluster RCT	cCBT vs UC	Educational setting	N=21 centres, I=12 centres, C=9 centres (randomized) N=11 centres (66 students), I=5 centres (30 students), C=6 centres (36 students) (analyzed) Students aged 15-20 from 21 YouthReach Centers	M=17.60yrs (SD=1.24; range=15-20yrs) Female 53.4%; Male 46.6%	Adolescents	SPARX-R Depression prevention	Prevention (no screening for elevated symptom levels)	Psychoeducation; relaxation skills; activity scheduling; problem solving; cognitive restructuring; interpersonal skills; help seeking; & dealing with strong emotions.	Narrative; gaming elements (goal & challenge completion); interaction with program characters.	Computer-based (CD-ROM)	CBT	Sequential	7 levels lasting ~20-30min, delivered over 7 weeks	Supported	Intervention delivered during scheduled class time; staff members had program manual and study instructions.	Mean number of completed levels was 5.3; 87% of participants completed ≥4 levels and 30% completed all levels.	Intervention-specific Self-report (multi-item) Frequency of practicing techniques 7-8 weeks (post)	Frequency	Change data NR Descriptive statistics 16.7% of participants had not practiced any of the skills and 25% had not practiced more than 2 techniques.The most frequently practiced skill were cognitive-behavioral techniques, the least utilized were activity scheduling and relaxation.	Data not appropriate for effect size calculation.	Baseline symptoms Students who had not practiced skills had non-significantly higher baseline depression (P=.07) and anxiety (P=.30) and lower levels of baseline wellbeing (P=.08).	a. Depression SMFQ b. Generalized anxiety GAD-7 c. General mental wellbeing WEMWBS d. Coping styles CSI-S e. Emotion regulation ERQ Linear regressions	The interaction between frequency of practice and treatment effect was non-significant for all outcomes except support seeking coping (P=.034); participants who reported more frequent use of techniques reported increased improvements in support seeking.
	Moritz et al. (2012) [97], Germany	RCT	iCBT vs WL	Community setting	N=210, I=105, C=105 Adults aged 18-65 with elevated depression symptoms	NS Approximately 4 out of 5 participants were female	Adults	Deprexis Diagnosed depression or symptoms of depression	Symptom reduction	Introduction; psychoeducation; behavioral activation; cognitive modification; mindfulness & acceptance; interpersonal skills; relaxation, physical exercise & lifestyle modification; problem solving; expressive writing & forgiveness; positive psychology; dreamwork & emotion-focus intervention; summary.	simulated dialogs via narrative text messages; texts illustrated with drawings, photographs, animations; tailoring of exercises and content	Internet-based	CBT techniques from first, second and third waves	Sequential	10 modules lasting ~10-60min, delivered over 8 weeks	Unguided	NA	Mean number of completed sessions was 6.32 (SD=3.46, Median=6), taking an average of 3.5hrs.	Intervention-specific Self-report (single item) Regular performance of exercises 8 weeks (post)	Frequency	Change data NR Descriptive statistics 84.5% of completers reported that they were able to regularly perform the exercises.	Data not appropriate for effect size calculation.	NR	NR	NR
	Pfeiffer et al. (2020) [98], United States	RCT	iCBT vs EUC	Healthcare setting	N=330, I=167, C=163 (randomized) N=219, I=101, C=118 (analyzed) Primary care patients in the US Department of Verteran Affairs with a new diagnosis of depression	M=51.6yrs (SD=14.9; range NS) Male 80%	Adults	Beating the Blues Newly diagnosed depression	Treatment	CBT modules for depression and anxiety.	video vignettes; interactive assignments; symptom self-monitoring	Internet-based	CBT	Sequential	8 modules, delivered over 3 months	Guided	Peer support specialists conducted initial in-person meetings, weekly phone calls & occassional in-person visits to discuss progress and barriers and provide peer support.	Mean number of modules completed was 3.8 (SD=3.0, Median=3); 40% completed ≥5 modules.	Standardized measure CBTSQ (CBT skills) Baseline 3 months (post) 6 months	Frequency	Post No (P=.40) 6 months No (P=.27)	Post 0.09 6 months 0.20	Program usage No significant difference (P>.05) in CBT skills between those who did and those who did not complete ≥5 modules at 3 or 6 months.	NR	NR
	Zagorscak et al. (2020) [108], Germany	RCT	guided iCBT (I1) vs unguided iCBT (I2)	Community setting	N=1089, I1=555, I2=534 Adults meeting the criteria for mild to moderate depression	M=45.7yrs (SD=11.3; range NS) Female 65.6%	Adults	NS Mild-to-moderate depressive symptoms	Symptom reduction	Psychoeducation; exploring past thoughts feelings and behavior; behavioral activation; cognitive restructuring; relapse prevention.	feedback letters; homework tasks; online tools; symptom screening; automated email reminders to enhance adherence [114].	Internet-based	CBT	Sequential	7 modules, delivered over 6-8 weeks	I1: Guided I2: Unguided	I1: counselors provided semistandardized written feedback after each module on progress and problems.	25.8% of participants in I2 and 17.3% in I1 did not start the final module.	Formal skill enactment 1. Number of entries in activity planner 2. Number of written thought protocols During treatment	Frequency	Change data NR	Data not appropriate for effect size calculation.	NR	Depression PHQ-9 Structural equation modelling	During and post-treatment Number of entries in activity planner and number of written thought protocols were not significantly associated with change in depression severity.
	Seeley et al. (2019) [101], United States	RCT	iCBT vs EUC	Community setting	N=266, I=134, C=132 Low-income mothers of pre-school aged children with major or minor depression	M=31.8yrs (SD=7.2; range=17.7–59.8yrs) Mothers 100%	Adults	Mom-Net Major or minor depressive disorder in mothers	Treatment	Intervention rationale; behavioral activation; interpersonal skills; cognitive skills (positive & negative thoughts); planning for the future.	instructional design elements (mediated scaffolding, judicious review); interactive elements; multimedia materials; assessments of knowledge acquisition; text elements + audio or optional narration.	Internet-based	CBT	Sequential	8 sessions, delivered over 4 months	Guided	Weekly 15-20min coach phone conferences to assist in understanding and applying CBT strategies, provide reinforcement, & address engagement barriers within motivational interviewing framework.	Mean number of completed modules was 6.6 (SD=2.4); 70% completed all modules; mean number of program visits was 19.6 (SD=15.7) and mean time spent on program was 5.5hrs (SD=3.2)	Standardized measure BADS (Behavioral skills) Baseline 26 weeks (post)	Frequency	Post Mediation Yes (P=.01)	Post 0.33	Psychological factors Pre-post residual change scores for BADS were correlated with pre-post residual change scores on negative thinking (r=-.70, P<.001) and savoring (r=.42, P<.001).	Maternal depression PHQ-9 Mediation	Behavioral activation at post-intervention significantly mediated the effect of treatment on post-intervention depression in simple and multiple mediations.
	Sheeber et al. (2012) [102] and Seeley et al. (2019) [101], United States	RCT	iCBT vs WL-EUC	Educational setting	N=70, I=35, C=35 Mothers of children enrolled in Head Start with elevated self-reported depression	M=31.0yrs (SD=6.4; range = 19.8–46.7yrs) Mothers 100%	Adults	Mom-Net Elevated depressive symptoms in mothers	Symptom reduction	Intervention rationale; behavioral activation; interpersonal skills; cognitive skills (positive & negative thoughts); planning for the future.	instructional design elements (e.g., mediated scaffolding, judicious review); interactive elements; multimedia materials; assessments of knowledge acquisition; text elements accompanied by audio or optional narration. + coach-moderated bulletin board.	Internet-based	CBT	Sequential	8 sessions, delivered over 14 weeks	Guided	Weekly 15-20min Scheduled phone conferences with coaches corresponding to each session, aimed at facilitating understanding and applying CBT strategies; barriers to engagement addressed within a motivational interviewing framework.	Mean number of completed modules was 6.4 (SD=2.6); 63% completed all modules; mean number of visits to the program was 31.0 (SD=23.7); mean visits to bulletin board was 13.4 (SD=9.1) and mean time spent was 15.1hrs (SD=6.2).	Standardized measure 1. BADS (Behavioral skills) Baseline 14 weeks (post) Intervention-specific Coach report (single item) 2. Successful use of skills Post	1. Frequency 2. Quality	Post Mediation 1. Yes (P<.001) Post 2. Coach reports of homework experience was M=2.09 (SD=0.4) in iCBT vs M=2.07 (SD=0.3) in WL-EUC.	Post 0.90	Psychological factors Pre-post residual change scores for BADS were correlated with pre-post residual change scores on negative thinking (r=-.56, P<.001) and savoring (r=.49, P<.001).	Maternal depression PHQ-9 Mediation	Behavioral activation at post-intervention significantly mediated the effect of treatment on post-intervention depression in simple and multiple mediations.
Social anxiety
	Berger et al. (2011) [74], Switzerland	3-arm RCT	unguided iCBT (I1) vs guided iCBT (I2) vs unguided iCBT + step-up of support (I3)	Community setting	N=81, I1=27, I2=27, I3=27 Adults meeting the criteria for social anxiety disorder	M=37yrs (SD=11.2; range=19-62yrs) Female 53.1%; Male 46.9%	Adults	NSa Social anxiety disorder	Treatment	motivational interviewing; reporting anxiety-provoking situations; CBT model of social anxiety; verbal cognitive restructuring; reducing self-focussed attention and self-monitoring; in vivo exposures.	text-based lessons; exercises and diaries; online discussion forum	Internet-based	CBT	Sequential	5 sessions lasting ~50-60min, delivered over 10 weeks	I1: Unguided I2: Guided I3: Optional guidance	I2: weekly therapist feedback via email on progress through the self-help guide. I3: participants could ask for contact with a therapist via email (same support as I2). Those who requested email support were offered additional weekly telephone calls with therapist.	Of those completing post-test questionnaires, 72% completed all lessons; Mean time spent was 10hrs and 8min (range=6min-44hrs).	Formal skill enactment 1. Number of entries in diaries 2. Number of exposures conducted 3. Number of anxiety provoking situations noted 4. Number of negative beliefs questioned 5. Number of attentional trainings conducted During treatment	Frequency	Change data NR Descriptive statistics NO CONTROL Participants noted M=15.25 (SD=15.9; range: 0–77) anxiety-provoking situations, questioned M=10.27 negative beliefs (SD=13.5; range: 0–73) and conducted 13.6 attentional trainings (SD=18.5; range: 0–86).	Data not appropriate for effect size calculation.	Intervention-related factors No differences found between groups on any of the diaries (P=.91–.23).	Social anxiety Composite of SPS, SIAS and LSAS-SR Correlation Change scores on composite	Number of entries in diaries was significantly correlated with post-treatment outcome. Pattern of results found in all 3 conditions, although not always significant.
	Boettcher et al. (2018) [77], Sweden	3-arm RCT	iCBT + exposure app (simultaneous delivery) (I1) vs iCBT + exposure app (sequential delivery)(I2) vs WL	Community setting	N=209, I1=70, I2=70, C=69 Adults meeting the diagnostic criteria for a primary diagnosis of social anxiety disorder	M=35.4yrs (SD=12.3; range NS) Female 77.0%; Male 23.0%	Adults	iCBT NS + Challenger (app) Social anxiety disorder	Treatment	iCBT: psychoeducation and cognitive model; identifying and challenging dysfunctional thoughts and beliefs; exposure exercises; social skills training and relapse prevention. Challenger: CBT techniques to encourage completing small challenges in daily life.	iCBT: information; exercises (homework assignments); short quizzes. Challenger: instructive guide; gamification features; customization; challenges; skills list; written reflections; constructive user feedback; tracking of goal-attainment/progress.	Internet-based + Smartphone app	CBT	iCBT: sequential Challenger: non-sequential, although difficulty of challenges vary	iCBT: 9 modules, delivered over 6 weeks I1: Challenger app delivered in parallel with iCBT. I2: Challenger app delivered after iCBT for additional 6 weeks.	I1/I2: Unguided	NA	Mean number of modules completed was 5.1 (SD=2.15) in I1 and 5.5 (SD=2.12) in I2.	Formal skill enactment Number of completed challenges (e.g., exposures, behavioral experiments, exercises promoting wellbeing) During treatment	Frequency	Change data NR Descriptive statistics I1 completed M=11 challenges (SD=13.7) and aborted 16 challenges (SD=20.9) and I2 completed M=4 challenges (SD=5.2) and aborted 9 challenges (SD=12.2).	Data not appropriate for effect size calculation.	Intervention-related factors I1 completed more challenges than I2 (P=.001).	Social anxiety LSAS-SR Regression Controlling for pre-test LSAS-SR scores	Completing more challenges was related to better post-treatment outcome at 7 weeks.a
	Dagöö et al. (2014) [80], Sweden	RCT	(c) multi-platform iCBT vs iIPT	Community setting	N=52, I=27, C=25 Adults meeting the diagnostic criteria for a primary diagnosis of social anxiety disorder	M=36.81yrs (SD=11.4; range=20-65yrs) Women 51.9%; Men 48.1%	Adults	NS Social anxiety disorder	Treatment	introduction; challenging automatic thoughts; behavioral experiments; video feedback exercises; exposure; social skills; maintenance.	text-based lessons; video greetings; homework exercises; electronic forms to record homework.	multi-platform (could be accessed via smartphones, tablets & standard computers)	CBT	Sequential	9 modules, delivered over 9 weeks	Guided	Weekly 15min feedback from therapist on reflections, homework and participant questions.	71.4% of participants who logged into anxiety exposure and hierarchy modules worked with both modules.	Formal skill enactment 1. Number of exposure exercises entered 2. Anxiety hierarchies During treatment	Frequency	Change data NR Descriptive statistics Participants who had worked with exposure and anxiety hierarchy modules entered data for M=8.20 exposure exercises (SD=4.95, range: 1-21) and put M=8.73 items on their anxiety hierarchies (SD=5.61, range: 4-25)	Data not appropriate for effect size calculation.	NR	NR	NR
	Schulz et al. (2016) [100], Switzerland, Austria & Germany	3-arm RCT	individual iCBT (I1) vs group iCBT (I2) vs WL	Community setting	N=149, I1=60, I2=60, C=29 Adults meeting the diagnostic criteria for social anxiety disorder	M=35.38yrs (SD=11.16; range=18-76yrs) Female 53%; Male 47%	Adults	NSa Social anxiety disorder	Treatment	Motivational enhancement; psychoeducation; cognitive restructuring; self-focused attention; behavioral experiments; summary and repetition; healthy lifestyle and problem solving; and relapse prevention.	text-based sessions; diaries; exercises	Internet-based	CBT	Sequential	8 sessions lasting ~50min, delivered over 12 weeks	I1: Guided (individual) I2: Guided (group)	I1: therapists provided weekly email contact to provide feedback and structure. I2: access to a clinician-guided discussion forum of 6 participants, designed to share experiences, problems and questions; psychologist contacted group on a weekly basis to address the current module's topic and give feedback on group progress.	Mean number of lessons completed was 6.52 (SD=2.10) in I1 and 6.35 (SD=2.20) in I2; 58.3% in I1 and 56.7% in I2 completed all modules; Mean time spent was 16hrs and 33min for I1 and 14hrs and 44min for I2.	Formal skill enactment 1. Number of entries in anxiety diary 2. Number of challenged negative thoughts 3. Number of exposure exercises During treatment	Frequency	Change data NR Descriptive statistics I1 recorded M=9.08 (SD=11.67) entries in the thought diary and M=14.5 (SD=15.40) anxiety-provoking situations; I2 recorded M=4.13 (SD=4.70) entries in the thought diary and M=7.58 (SD=6.88) anxiety-provoking situations.	Data not appropriate for effect size calculation.	Intervention-related factors Participants in I1 recorded more entries in the thought (P=.0003, d=0.64) and anxiety-provoking situations (P=.002, d=0.66) diaries than participants in I2. No testing described for exposure exercises.	Social anxiety a. SPS b. SIAS Correlation Change scores	In I1 number of entries in the anxiety diary, number of challenged negative thoughts, and number of exposure exercises were positively associated with symptoms reduction. In I2 only number of exposures was related to symptom reduction.
	Stevenson et al. (2019) [104], Australia	Intervention study	(d) iSCT(I1) vs iCR (I2)	Community setting	N=119, I1=59, I2=60 Adults with elevated levels of social anxiety	M=29.04yrs (SD=11.65; range=18-71yrs) Female 76.5%; Male 23.5%	Adults	NS Symptoms of social anxiety	Symptom reduction	Rationale for cognitive exercises (cognitive model of social anxiety); 5-15 min daily cognitive restructuring task: identifying situation provoking social anxiety; identifying negative automatic thoughts; thought challenging.	NS	Internet-based	Cognitive restructuring	NS	Modules NS, 5-15min daily tasks, delivered over a 2-week period	Unguided	NA	Mean number of completed exercises was 11.90 (SD=3.66) in I2 and mean self-reported time spent on exercises was 151.39min (SD=107.95).	Intervention-specific Self-report (single item) 1. Number of informal practice exercises since post-intervention 2. Time spent practicing 5 week follow-up	Frequency	Change data NR NO CONTROL I2 completed M=3.75 (SD=1.55) informal practices of exercises compared to M=3.86 (SD=1.51) in I1.	Data not appropriate for effect size calculation.	Intervention-related factors No between-group difference in number of informal practice exercises (P=.726).	Social anxiety a. SIAS b. SPS Mediation	NO INVESTIGATION OF POST-INTERVENTION OUTCOMES. Time spent practicing skills did not mediate the relationship between treatment conidition and social anxiety at 5-week follow-up.
	Stolz et al. (2018) [105], Switzerland	3-arm RCT	smartphone iCBT (I1) vs computer iCBT (I2) vs WL	Community setting	N=150, I1=60, I2=60, C=30 Adults with elevated levels of social anxiety	NS Female 62.7%; Male 37.3%	Adults	NSa Social anxiety disorder	Treatment	Motivational enhancement; psychoeducation; cognitive restructuring; Self-focused attention; behavioral experiments; summary and repetition; healthy lifestyle and problem solving; relapse prevention.	diary entries; information; exercises	I1: Smartphone app I2: Internet-based via computer	CBT	Sequential	8 modules, delivered over 12 weeks	I1/I2: Guided	Weekly contact from a coach to provide feedback and encourage further engagement.	Mean number of lessons completed 4.90 (SD=2.63 in I1 and 5.93 (SD = 2.54) in I2; Mean hours spent in the program was 8.84 (SD=9.70) in I1 and 10.61 (SD=6.63) in I2.	Formal skill enactment 1. Number of: tracked exposure exercises 2. tracked relaxation exercises 3. tracked fear provoking situations 4. recorded helpful thoughts. During treatment	Frequency	NR	Data not appropriate for effect size calculation.	NR	Social anxiety Composite of SIAS, SPS and LSAS-SR Correlation	Number of tracked exposure exercises predicted residualized posttreatment outcome in I1 but not I2; no other significant predictors of treatment outcome.
	Thew et al. (2022) [106], Hong Kong	RCT	iCT vs WL	Community setting	N=44, I=22, C=22 Adults with social anxiety disorder	M=33.1yrs (SD=9.4; range=20-54yrs) Female 70%	Adults	iCT-SAD Social anxiety disorder	Treatment	Introduction, feeling self-conscious, safety behaviors, attention & safety behaviors experiment, watching your conversation videos, getting out of your head and behavioral experiments; Optional modules to address specific concerns and problems [79].	secure videoconferencing & recording functionality; video clips; summaries of therapist calls; reminders to complete behavioral experiments/questionnaires [79].	Internet-based	Cognitive therapy	Sequential	8 core and 16 optional modules, delivered over 14 weeks (with 3 month booster phase)	Guided	Biweekly therapist phone calls in first 2 weeks, followed by once weekly calls for rest of treatment (up to 3 calls during booster phase); used to review client questionnaires, review progress and make plans; asynchronous messaging, SMS messaging and occassional video calls may also be included.	All treatment group participants completed core modules and ≥6 optional modules; for participants who completed treatment, mean time spent was 43.5hrs (SD=948min).	Formal skill enactment Number of behavioral experiments conducted During treatment	Frequency	Change data NR Participants in the treatment group completed a mean of 15.2 (SD=10.5) behavioral experiments.	Data not appropriate for effect size calculation.	NR	NR	NR
	Clark et al. (2022) [79], United Kingdom	3-arm RCT	iCT (I1) vs CT (I2) vs WL-UC	Healthcare setting	N=102, I1=34, I2=34, C=34	M=32.2yrs (SD=8.3) Female 52%	Adults	iCT-SAD Social anxiety disorder	Treatment	Introduction, feeling self-conscious, safety behaviors, attention & safety behaviors experiment, watching your conversation videos, getting out of your head and behavioral experiments; Optional modules to address specific concerns and problems	secure videoconferencing & recording functionality; video clips; summaries of therapist calls; reminders to complete behavioral experiments/questionnaires	Internet-based	Cognitive therapy	Sequential	8 core and 16 optional modules, delivered over 14 weeks (with 3 month booster phase)	Guided	Shortly weekly therapist phone calls to review progress, assign new modules, deepen learning, and plan behavioral experiments.	81% of released modules were completed; on average, participants logged into programme for 43.9hrs (SD= 24.2)	Formal skill enactment 1. Number of behavioral experiments conducted 2. Practice giving presentations to a virtual audience During treatment	Frequency	Change data NR Patients in I1 recorded a mean of 21.7 (SD=18.6) completed behavioural experiments.	Data not appropriate for effect size calculation.	NR	Social anxiety Composite of ADIS for DSM-IV, LSAS, SPIN, SPS, SIAS, FNE Regression, controlling for pre-treatment scores	Within I1, individuals who practised giving presentations to a virtual audience more frequently had better outcomes at post-treatment (P=.003).
Panic disorder and/or agoraphobia
	Schneider et al. (2005) [99], United Kingdom	RCT	iCBT + exposure (I1) vs iCBT alone (I2)	Community setting	N=68, I1=45, I2=23 Patients with agoraphobia with or without panic disorder, social phobia or specific phobia	M=39yrs (SD=11; range NS) Women 74%	Adults	FearFighter (I1); Managing Anxiety (I2) Agoraphobia with or without panic disorder, social phobia or specific phobia	Treatment	I1: rationale for self-exposure therapy; recruiting & working with a co-therapist; identifying triggers for panic and personalized problem statements; individualized exposure tasks; coping in panic-evoking situations; coping exercises during exposure; review of exposure homework; troubleshooting of treatment problems. I2: thought exercises & deep breathing; healthy eating, exercise, good sleep; n…	information; activities; health goals; audio relaxations;	Internet-based	I1: CBT with exposure I2: CBT without exposure	Sequential	I1: 9 steps, delivered over 6 sessions in 10 weeks I2: 7 sessions, delivered over 6 sessions in 10 weeks	Guided	I1/I2: 6 scheduled brief therapist contacts by phone or email over 10 weeks and 2-follow up contacts 1 month later	Mean number of treatment sessions was 5.9 (SD=0.4) in I1 and 5.7 (SD=1.0) in I2.	Formal skill enactment Time doing homework (self-exposure vs worksheets) Session 1, 2, 3, 4, 5, 6	Time spent	Change data NR Descriptive statistics NO CONTROL Mean time doing homework was 44hrs (SD = 43) in I1 the FearFighter group and 29hrs (SD = 58) in I2	Data not appropriate for effect size calculation.	Intervention-related factors Participants in the iCBT group with exposure spent non-significantly more time doing homework than participants in the iCBT without exposure.	NR	NR
	Stech et al. (2021) [103], Australia	RCT	iCBT (I1) vs iET (I2)	Community setting	N=69, I1=34, I2=35 Adults with panic disorder, with or without agoraphobia	M=38.73yrs (SD=11.76yrs; range NS) Female 91%, male 9%	Adults	NS Panic disorder and agoraphobia	Treatment	I1: introduction & psychoeducation, controlled breathing, thought challenging, coping statements, safety and avoidance behaviors, exposure, hypervigilance, acceptance and shifting attention, program summary and relpase prevention I2: introduction & psychoeducation, interoceptive assessment, safety behaviors and avoidance, reducing hypervigilance, acceptance and shifting attention, graded in-situ …	I1/I2: illustrated comic; video demonstrations; lesson summaries (worksheets, action plans); frequently asked questions	Internet-based	I1: CBT I2: Exposure therapy	I1/I2: Sequential	I1/I2: 6 lessons, delivered over 8 weeks	Guided	I1/I2: phone and/or email contact attempted in first 2 weeks, followed by flexible approach for subsequent support; involved check-ins and encouragement, as well as responding to deterioration, suicidal ideation, falling behind schedule or if participant initiated contact.	Mean number of lessons completed was 5.74 (SD = .79) for I1 and 5.31 (SD = 1.47) for I2; mean time reading materials for each lesson ranged from 56−66 min for I1 and 59−88 min for I2.	Intervention-specific Self-report 1. Strategy use questionnaire (multi-item) Post-intervention, 3- and 6-month follow-ups 2. Time spent practicing skills taught in previous lesson (single item) Lesson-by-lesson	1. Frequency 2. Time spent	Change data NR 1. Mean frequency of engaging with exposure was 2.01 (SD=0.52) for I1 and 2.18 (SD=0.75) for I2; mean frequency of using cognitive restructuring techniques was 3.05 (SD=0.69) in I1 and 2.65 (SD=0.74) in I2; mean frequency of using controlled breathing was 3.27 (SD=0.94) in I1 and 2.84 in I2 (SD=0.90) 2. Per lesson, mean time spent practicing skills taught ranged from 68-133min for …	Data not appropriate for effect size calculation.	Intervention-related factors 1. I1 group used cognitive restructuring more often than I2 (P=.029, d=.56); no significant between-group differences in use of exposure (P=.298, d=.26) or controlled breathing P=.065, d=.47) 2. No significant between-group differences for time spent practicing skills (P=.480, d = .17).	NR	NR
	Ebenfeld et al. (2021) [82], Germany	RCT	iCBT + smartphone app vs WL	Community setting	N=92, I=45, C=47 Adults experiencing mild-to-moderate panic symptoms	M=38.36yrs (SD=10.42) Female 55.4%	Adults	GET.ON Panic Symptoms of panic disorder and agoraphobia	Symptom reduction	Psychoeducation, interoceptive exposure, in vivo exposure, cognitive restructuring and relapse prevention.	information; smartphone app supporting homework completion, exposures and relaxation exercises	Internet-based via computer + Smartphone app	CBT	Sequential	6 sessions, delivered over 8 weeks	Guided	Written feedback from coaches after each session to increase motivation and adherence; reminders if participants did not log in.	Mean number of completed sessions was 5.11 (SD=1.67); 73% of participants completed all 6 sessions.	Formal skill enactment 1. Interoceptive exposure exercises 2. In vivo exposure exercises During treatment	Frequency	Change data NR Descriptive statistics Participants performed an average of 149.80 (SD=279.34; range=0-1,702) interoceptive exposure exercises and 6.63 in vivo exercises (SD=17.74; range 0-113).	Data not appropriate for effect size calculation.	NR	NR	NR
Anxiety and depression
	Kladnitski et al. (2020) [88], Australia	4-arm RCT	iCBT (I1) vs mindfulness-enhanced iCBT (I2) vs iMT (I3) vs WL-UC	Community setting	N=158, I1=39, I2=40, I3=40, C=39 Australian adults meeting the criteria for an anxiety or depressive disorder and with elevated symptoms of generalized anxiety and/or depression	M=39.2yrs (SD=12.14; range=19-71yrs) Female 86.1%; Male 13.9%	Adults	NS Generalized anxiety disorder, social anxiety disorder, panic disorder, agoraphobia, obsessive compulsive disorder, and/or major depressive disorder	Treatment	I1: psychoeducation; CBT cycle; behavioral activation; thought monitoring; cognitive restructuring; strategies to manage rumination & worry; graded exposure; relapse prevention. I2: components of I1 + education about mindfulness principles; informal mindfulness exercises; guided meditations.	comic-style story-based lessons; downloadable lesson summaries; reflective worksheets; additional support materials	Internet-based	I1: CBT I2: CBT with elements of mindfulness derived from mindfulness-based cognitive therapy and mindfulness-based stress reduction	Sequential	6 lessons, delivered over 14 weeks	Guided	I1/I2/I3: Participants contacted via e-mail or telphone by a clinician following lessons 1 & 2 to encourage adherence, & then as needed throughout the program.	Adherence to first 4 lessons was 81.1% in I1 and 82.9% in I2, with 67.6% in I1 and 65.7% in I2 completing all 6 lessons	Intervention-specific Self-report (single item) Time spent practicing skills taught Lesson-by-lesson	Time spent	Change data NR Descriptive statistics Time spent practising skills ranged from 69-118min per lesson in I1, 90-125min in I2, and 66-81min in I3.	Data not appropriate for effect size calculation.	Intervention-related factors No significant differences in time spent practicing skills between the intervention groups.	NR	NR
	Terides et al. (2018) [36], Australia	RCT	iCBT vs WL	Community setting	N=148, I=68, C=80 (randomized) N=140, I=65, C=75 (analyzed, n=7 did not complete baseline) Adults experiencing at least clinically mild levels of anxiety or depression	Age ranged from 19-80yrs Female 80.71%; Male 17.86%; Other 1.43%	Adults	Wellbeing Course At least clinically mild levels of anxiety or depression	Symptom reduction	Psychoeducation; cognitive restructuring; behavioral activation; graded exposure; relapse prevention	lessons presented in slide format; text and photos; didactic text-based instructions and informaton; case-enhanced learning examples; homework assignments; additional resources [112].	Internet-based	CBT	Sequential	5 lessons, delivered over 8 weeks	Unguided	NA	NR	Standardized measure FATS (CBT skills) 1. Total FATS 2. Cognitive restructuring 3. Social interactions 4. Rewarding behaviors 5. Activity scheduling Baseline 8 weeks (post) 3 months	Frequency	Post Mixed models 1. Yes (P<.05) 2. Yes (P<.05) 3. Yesb (P<.05) 4. Yesb (P<.05) 5. Yes (P<.05) Outcomes 1-5 were significantly higher at post-treatment and 3 months compared to baseline in treatment group.	Post 1. 0.61 2. 0.81 3. 0.36 4. 0.49 5. 0.67 3 months No control data at 3-month follow-up.	NR	a. Depression PHQ-9 b. Generalized anxiety GAD-7 c. Life satisfaction SWLS Mediation	Increased skills usage at post-treatment mediated reductions in post-treatment depression (total FATS, cognitive restructuring, rewarding behaviors, activity scheduling) and anxiety (total FATS, cognitive restructuring, rewarding behaviors, activity scheduling) symptoms and improvements in life satisfaction (total FATS, cognitive restructuring, rewarding behaviors).
	Hanano et al. (2022) [85], United States	RCT	iCBT vs WL	Educational setting	N=947, I=587, C=360 *Intervention usage data from both intervention and waitlist groups analyzed in this secondary analysis. Undergraduate and graduate students from a large public university in California.	M=23.01yrs (SD=5.56) Female 77.0%	Young adults	The Happiness Challenge/ReBoot Camp (each version provides identical content) [111]. Prevention of anxiety and depression	Prevention (no screening for elevated symptom levels)	Treatment rationale, self-monitoring, goal setting, behavioral activation/activity scheduling, value-driven behavior, cognitive distortions and restructuring, problem solving, sleep hygiene, time management, interpersonally-focused graduated exposure, communication skills, physical exercise, mindfulness, maintenance planning [111].	Intervention and reminder customization; goal setting; notification center; checklist of activities; virtual medals to encourage activity logs; tips and suggestions for skills practice; action plans; completer prizes; campus resources; anonymous live stream [111].	Internet-based	CBT	Sequential	8 modules, delivered over 8 weeks	Unguided	NA	Mean weekly check-in word count was 57.70; module with highest check-in word count was the Wrap-up module (mean=53.03, SD=37.91), and the one with the lowest was the Welcome week (mean 25.13, SD=22.34).	Formal skill enactment Number of skills practice logs Behavioral adherence defined as: Minimal: number of weeks with ≥1 log Moderate: number of weeks with ≥3 logs High: number of weeks with ≥5 logs During treatment	Frequency	Change data NR Descriptive statistics Mean number of skills practice logs per module overall was 2.14 (n=947); % of 0 skills practice logs on each module ranged from 47.7%-63%; the module with the highest average skills practice logs was the Welcome module (M=5.06, SD=2.25), and the lowest was the Physical Exercise module (M=3.58, SD=1.92).	Data not appropriate for effect size calculation.	NR	Depression, anxiety and stress DASS-21 Linear regression, controlling for gender, condition, an suicidal ideation	High, but not minimal (P=.05) or moderate (P=.07), behavioral adherence significantly predicted symptom improvement (P=.04). In an initiator only sample, none of the behavioral adherence variables predicted symptom improvement.
Postnatal depression
	Milgrom et al. (2016) [94], Australia	RCT	iCBT vs UC	Community setting	N=43, I=21, C=22 Postnatal women with a clinical diagnosis of depression	M close to national average of 30yrs (SD and range NS) Women 100%	Adults	MumMoodBooster Minor or major depressive disorder in women who are postnatal	Treatment	Getting started; Managing your mood; Increasing pleasant activities; Managing negative thoughts; Increasing positive thoughts; Planning for the future.	text; animations; video introductions; case vignettes; content personalisation; audio and video tutorials; personal workbooks; self-monitoring tools; session review; library articles; monitored peer-based forum; partner support website.	Internet-based	CBT	Sequential	6 sessions, delivered over 6 weeks, although participants could set their own pace	Guided	Telephone coach (max 30min per week) provided assistance and encouraged use and practice of particular strategies.	Mean number of sessions was 5.7 (SD=0.7); mean number of visits was 20.5 (SD=10.6); mean time spent using program was 370min (range=120-1076).	Standardized measure BADS (Behavioral skills) Baseline 12 weeks (post)	Frequency	Post General linear model Yes (P=.01)	Post 1.18	NR	NR	NR
	Milgrom et al. (2021) [95], Australia	3-arm RCT	iCBT (I1) vs face-to-face CBT (I2) vs UC	Community setting	N=116, I1=39, I2=39, C=38 Postnatal women with a diagnosis of major or minor depression	M=32.1yrs (SD=4.7; range NS) Women 100%	Adults	MumMoodBooster Minor or major depressive disorder in women who are postnatal	Treatment	Getting Started; Managing Mood; Increasing Pleasant Activities; Managing Negative Thoughts; Increasing Positive Thoughts; Planning for the Future.	tunnel information architecture; scaffold approach; charting function to understand functional relationship between mood and activity; printable summaries; tailored list of recommended home practice; text; audios; videos; library articles; partner support article + website.	Internet-based	CBT	Sequential	6 sessions delivered over 6-9 weeks	Guided	Weekly low intensity telephone coaching support (≤ 30min) to reinforce progress, encourage program use, and introduce themes for upcoming sessions + welcome call to explain core program structure and additional materials.	Mean number of sessions (for those visiting ≥once) was 5.6 (SD=1.7); 72% viewed all sessions; mean number of visits was 15.6 (SD=8.7); mean time spent was 230min (range: 2-440).	Standardized measure BADS (Behavioral skills) Baseline 12 weeks (post) 21 weeks	Frequency	Post Mixed-effects growth models (condition-by-time, P=.50) I1: No 21 weeks I1: No I1=I2	Insufficient data to calculate effect sizes (direction of effect unclear).	NR	NR	NR
	Duffecy et al. (2022) [81], United States	RCT	individual iCBT vs group iCBT	Community setting	N=210, I1=56, I2=154 (randomized) N=208, I1=56, I2=152 (analyzed, n=2 excluded due to stillbirth) People who are pregnant with subclinical depression symptoms	M=29.08yrs (SD=4.8) Sex/gender identity NR (all individuals pregnant at time of study)	Adults	Sunnyside (I1); Share (I2) Prevention of postpartum depression	Symptom reduction	I1/I2: information related to perinatal peiod and/or symptoms of depression and anxiety, cognitive restructuring, relaxation, mood tracking, activity scheduling and monitoring, goal setting.	I1/I2: didactic lessons; interactive tools I2 only: user activity feed; incentives and supportive accountability via personal and community "garden plots"	Internet-based	CBT	Sequential	17 lessons lasting ~10-15min and 5 tools, delivered over 8 weeks (plus 3 postpartum booster sessions)	Unguided, although engagement call conducted at the start of the intervention	NA	Mean number of logins was 18.55 (SD=2.24) in I1 and 19.85 (SD=1.44) in I2; mean number of lessons viewed was 21.13 (SD=1.28) in I1 and 19.73 (SD=0.81) in I2.	Formal skill enactment 1. Number of thoughts entered 2. Number of activities entered During treatment	Frequency	Change data NR Descriptive statistics Mean number of thoughts entered was 4.00 (SD=0.33) in I1 and 3.17 (SD=0.20) in I2; mean number of activities entered was 17.75 (SD=4.97) in I1 and 19.23 (SD=3.49) in I2.	Data not appropriate for effect size calculation.	Intervention-related factors I1 entered more thoughts than I2 (P=.035); no differences for number of activities (P=.777)	NR	NR
Perinatal anxiety and depression
	Loughnan et al. (2019a) [92], Australia	RCT	iCBT vs UC	Community setting	N=131, I=69, C=62 (randomized) N=120, I=65, C=55 (analyzed, n=11 withdrawn before baseline) Women who were 12 months postpartum with elevated symptoms of anxiety and/or depression	M=32.56yrs (SD=4.53; range 21-47yrs) Women 100%	Adults	MUMentum Postnatal Symptoms of postnatal depression and/or generalized anxiety	Symptom reduction	Psychoeducation; thought challenging; problem-solving; graded exposure within context of postpartum period.	illustrated comic-style story; lesson slides; lesson summary; action plan to revise and implement skills; homework; additional post-partum relevant resources	Internet-based	CBT	Sequential	3 lessons, delivered over 6 weeks	Unguided	NA	75% completed all lessons; mean time spent per week was 1.13hrs (SD=0.80).	Intervention-specific Self-report (single item) Time spent practicing skills 7 weeks (post)	Time spent	Change data NR Descriptive statistics Mean time spent practising skills was 1.46hrs (SD=1.73hrs, range: 0-9.33hrs).	Data not appropriate for effect size calculation.	NR	NR	NR
	Loughnan et al. (2019b) [93], Australia	RCT	iCBT vs WL-UC	Community setting	N=87, I=43, C=44 (randomized) N=77, I=36, C=41 (analyzed, n=10 withdrawn before baseline) Women between 13-30 weeks pregnant meeting clinical threshold for generalized anxiety and/or depression.	M=31.61yrs (SD=4.00; range=23-40) Women 100%	Adults	MUMentum Pregnancy Symptoms of antenatal anxiety and depression	Symptom reduction	Psychoeducation, progressive muscle relaxation and controlled breathing; thought challenging, coping cards, and structured problem solving; activity planning, graded exposure, assertive communication and relapse prevention.	illustrated story format; lesson slides; lesson summary; action plan to implement skills; supplementary resources; email and SMS reminders	Internet-based	CBT	Sequential	3 lessons, delivered over 4 weeks	Unguided	NA	76% completed all lessons; mean time spent completing each lesson was 61.52min (SD=32.34).	Intervention-specific Self-report (single item) Time spent practicing skills 5 weeks (post)	Time spent	Change data NR Descriptive statistics Mean time spent practicing skills was 54.62min (SD=70.64min)	Data not appropriate for effect size calculation.	NR	NR	NR
Anxiety
	Calear et al. (2016) [78], Australia	Cluster RCT	iCBT vs WL-UC	Educational setting	N=225, I=127, C=98 Australian high school students	M=15.0yrs (SD=1.1; range=13-17yrs) Female 70.67%, Male 16.88%; n=28 NS	Adolescents	e-couch Anxiety and Worry program Anxiety prevention	Prevention (no screening for elevated symptom levels, universal delivery)	psychoeducation; CBT (causes of worry, detecting/reducing worry, problem-solving and changing thoughts); relaxation (mindfulness meditation, progressive muscle relaxation); physical activity (benefits, evaluate current level and develop strategies to increase or maintain activity level).	psychoeducation; information; exercises; self-evaluations.	Internet-based	CBT, psychoeducation, relaxation, phsyical activity	NS	Modules NS, delivered over 6 weeks	Supported	Classroom teachers assisted with program logins and responded to questions and enquiries. No formal teaching or classroom discussion about the program undertaken.	~98% completed the first 2 weeks, 68% completed at least 4 weeks and 45% completed all 6 weeks.	Intervention-specific Self-report (multi-item) Frequency of trying different strategies Post-intervention	Frequency	Change data NR Descriptive statistics 46.8% participants tried redirecting their attention to allevaite worry, 42.9% tried identifying specific worries, and 54.5% tried dealing with their feelings around worry.	Data not appropriate for effect size calculation.	NR	NR	NR
Anxiety, depression, and stress
	Moberg et al. (2019) [96], United States	RCT	CBT app vs WL	Community setting	N=500, I=253, C=247 Adults with mild-to-moderate anxiety or depression symptoms	NS Female 75%; Male 22%; Transgender man 1.2%; Nonconforming 1.8%	Adults	Pacifica Symptoms of mild-to-moderate anxiety and depression, and stress	Symptom reduction	Users select up to 3 goals on which to work from a list of 8 options; daily mood ratings used to recommend activities (i.e., ecological momentary intervention; e.g., re-examining thoughts, identifying cognitive distortions); guided paths of psychoeducational lessons paired with activities available.	mood ratings; health behavior tracking & goal setting; audio meditation & relaxation activities; thought reframing activities; goal and challenge creation; inspirational quotes and images; peer-support community; progress review; links to emergency resources.	Smartphone app	CBT & mindfulness	Non-sequential, users can follow guided paths or use the app "buffet style"	Modules NS, 4 weeks	Unguided	NA	Median number of logins was 19 (range=1-286).	Formal skill enactment 1. Number of completed thought record exercises 2. Number of completed goals (e.g., hierarchy of feared stiuations, behavioral activation) 3. Number of completed relaxation activities During treatment	Frequency	Change data NR	Data not appropriate for effect size calculation.	Baseline symptoms Number of thought records completed was not associated with baseline anxiety (P=.834) or baseline stress (P=.772).	a. Anxiety Composite of GAD-7 and DASS-21 Anxiety subscale b. Depression Composite of PHQ-8 and DASS-21 Depression subscale c. Stress DASS-21 Stress subscale d. Self-efficacy General Self-Efficacy Scale Multilevel models	More thought records completed was significantly associated with less stress reduction pre to post, but significantly greater anxiety and stress reduction post to 2-month follow-up. No significant differences emerged for depression or self-efficacy. Use of goals and relaxation tools were not significantly associated with change in mental health outcomes at post-intervention or follow-up.
Measures: ADIS = Anxiety Disorders Interview Schedules, CSI-S = Coping Strategy Indicator, DASS-21 = Depression Anxiety and Stress Scale 21, ERQ = Emotion Regulation Questionnaire, FNE = Fear of Negative Evaluation Scale, GAD-7 = Generalized Anxiety Disorder Assessment, LSAS-SR = Liebowitz Social Anxiety Scale-Self Report, PHQ-8 = Patient Health Questionnaire 8-item, PHQ-9 = Patient Health Questi…
Treatment and comparison group abbreviations: EUC = enhanced usual care, iCR = online cognitive restructuring intervention, iCT = internet-delivered cognitive therapy, iET = internet-delivered exposure therapy, iIPT = mobile interpersonal therapy, iMT = internet-delivered mindfulness training, iSCT = online self-compassion training, UC = usual care, WL = waitlist, WL-AC = waitlist with access to …
Other abbreviations: NA = Not applicable, NR = Not reported, NS = Not specified.
aEffect was non-significant (P=.16) when estimiated in instrumental variables regression allowing for estimation of causal effect given hiden or residual confounding.
bCondition-by-occasion interaction was not significant despite significant planned pairwise comparisons.

## Sheet: Knowledge studies
Summary of included RCTs of digital CBT reporting on knowledge acquisition.a-d
Target symptoms or disorder	Study, country	Study design	Comparison	Recruitment setting	Participants (# randomized) (# analyzed if different from # randomized)	Mean age (SD; range) Gender	Age group	Intervention name/ Targeted symptoms	Intervention focus	Content	Features	Type of technology	Therapeutic model	Structure	Length	Presence of support	Type of support	Adherence/ Usage data	Knowledge measure/ Measurement points	Change in knowledge, in favor of intervention group?	Change in knowledge, between-group effect size (Hedge's g)	Predictors	Mental health outcomes	Relationship with mental health outcomes?
Depression
	Berg et al. (2019) [73], Sweden	RCT	iCBT vs WL-AC	Community setting	N=71, I=34, C=37 (randomized) N=70, I=30, C=37 (analyzed) 15-19 year olds meeting the criteria for major depression or with ≥5 symptoms	M=17.2yrs (SD=1.0; range=15-19) Girls 94%	Adolescents	NS Major depression or ≥5 or more symptoms of major depression	Symptom reduction	Introduction; functional analysis; behavioral activation; cognitive restructuring; comorbid anxiety; affect regulation and self-esteem; treatment summary and relapse prevention [113].	reading material; educational videos; fictional patient stories; interactive tasks; homework/exercises.	Internet-based	CBT	Sequential	8 modules, delivered over 8 weeks	Guided	Therapist guidance incorporating witten guidance and feedback between sessions, and the option of brief scheduled weekly online chat sessions.	Mean number of modules completed was 6.48 (SD=2.43); 70% of participants completed all modules.	CBT knowledge test Multiple choice, true-false items with certainty ratings Baseline Post-intervention	Post ANCOVAs Yes (raw scores, P=.028)	Post 0.41	NR	Depression a. BDI-II b. PHQ-9	Post-treatment change scores in knowledge were not significantly correlated with change scores in depression (raw scores, P=.058)
	Birney et al. (2016) [76], United States	RCT	CBT app vs WL-AC	Community setting	N=300, I=150, C=150 Working adults with mild-to-moderate symptoms of depression	NR Female 76.67%; Male 23%; n=1 NR	Adults	MoodHacker Mild-to-moderate depression symptoms	Symptom reduction	Daily mood & activity monitoring; positive behavioral activities; decreased negative thinking & increased positive thinking; gratitude; mindfulness; strength-based cognitions/behaviors; daily practice of skills.	in-app messaging content; articles & videos library; mood tracker; cognitive & behavioral activities tracker; journaling feature; goal-setting; daily email reminders to engage with program; prompts to use skills outside app.	Smartphone app	CBT-based strategies enhanced with mindfulness and positive psychology.	Sequential, although viewing is not restricted	Modules NS, delivered over 6 weeks	Unguided	NA	Mean number of logins was 16.0 times (SD=13.3, range=1-49) and mean total duration was 1.3hrs (SD=1.3, range=0-6.5).	CBT knowledge test Multiple choice items Baseline 6 weeks (post) 10 weeks	Post ANCOVAs Yes (P=.02) 10 weeks ANCOVAs No (P=.55)	Post 0.17 10 weeks 0.02	NR	NR	NR
	Christensen et al. (2004) [64], Australia	3-arm RCT	iCBT (I1) vs online psychoeducation (I2) vs AC	Community setting	N=525, I1=182, I2=165, C=178 Adults in the community	M=36.4yrs (SD=9.4; range NR) Female 71.4%; Male 28.6%	Adults	MoodGym (I1) Depression symptoms and depression literacy	Symptom reduction	Introduction & influence of thoughts on mood; dysfunctional thinking; behavioral methods for dysfunctional thinking, assertiveness & self-esteem; life-event stress, pleasant events; problem-solving & relationships [109].	interactive training modules; workbook containing exercises & assessments; interactive game; feedback evaluation	Internet-based	CBT	Sequential	5 modules, delivered over 6 weeks	Guided	Lay interviewers contacted participants weekly by phone to direct use of websites.	The iCBT group completed half of 29 exercises.	1. CBT knowledge test True-false items MH literacy 2. Psychological literacy 3. Medical literacy 4. Lifestyle literacy Helpfulness ratings of depression interventions Baseline 6 weeks (post)	Post ANOVAs 1. I1: Yes (P<.05) 2. I1: Yes (P<.05) 3. I1: No (P>.05) 4. I1: No (P>.05) I1 improved more on outcome 1 than I2; I2 improved more than I1 on outcomes 2-4	Insufficient data to calculate effect sizes.	NR	NR	NR
	Farrer et al. (2012) [61], Australia	4-arm RCT	iCBT (I1) vs iCBT + telephone tracking (I2) vs telephone tracking only (I3) vs WL	Healthcare setting	N=155, I1=38, I2=45, I3=37, C=35 Adult callers to Lifeline’s 24 hour counseling service experiencing elevated levels of psychological distress	NR Female 81.94%	Adults	MoodGYM + Blue Pages I1/I2) Depression symptoms	Symptom reduction	Psychoeducation (delivered via BluePages); cognitive restructuring; the realtionship between thoughts and feelings; behavioral activation; relaxation; problem solving (MoodGYM) [110].	written information; animations; interactive exercises; quizzes.	Internet-based	CBT, psychoeducation	Sequential	6 sessions (1 psychoeducation, 5 CBT), delivered over 6 weeks	I1: Unguided I2: Guided	I2: weekly 10-minute telephone call from a telphone counsellor to address issues associated with use of the intervention.	Mean number of completed modules was 1.5 (SD=1.89) in I1 and 2.0 (SD=1.88) in I2; 15.8% in I1 & 17.8% in I2 completed all 5 CBT modules.	1. CBT knowledge test 2. MH literacy test (depression literacy) True-false items Baseline 6 weeks (post) 6 months 12 months	Post Mixed models 1. I1: Yes (P=.01) 1. I2: Yes (P<.001) 2. I1: Noc (P=.24) 2. I2: Yesc (P=.045) 6 months 1. I1: Yes (P=.008) 1. I2: Yes (P=.001) 2. I1: No 2. I2: Yesc (P=.02) 12 months No control data at 12-month follow-up. Outcome 1 improved more in I1 and I2 compared to I3 at all time points; Outcome 2 improved more in I1 and I2 compared to I3 at post.	Post 1. I1: 0.67 1. I2: 0.70 2. I1: 0.32 2. I2: 0.07 6 months 1. I1: 0.76 1. I2: 0.73 2. I1: 0.26 2. I2: 0.26 12 months No control data at 12-month follow-up.	NR	Primary outcome Depression CES-D	CHANGE SCORES NOT CORRELATED. CBT literacy and MH literacy were not significantly correlated with depression at post-intervention (P=.12, P=.44), 6- (P=.10, P=.60) or 12-month (P=.20, P=.63) follow-ups.
	Imamura et al. (2014) [86], Japan	RCT	iCBT vs AC	Work setting	N=762, I=381, C=381 Workers employed in private companies in Japan not diagnosed with a major depressive disorder in past month	NR Female 16.1%; Male 83.9%	Adults	Internet CBT program; Useful mental health solutions series for business Depression prevention	Prevention (no screening for elevated symptom levels, though individuals with a diagnosis excluded)	Self-monitoring; cognitive restructuring; assertiveness; problem-solving; and relaxation.	Manga comic; text-based information; homework; weekly email reminders	Internet-based	CBT	Sequential	6 lessons lasting ~30min, delivered over 6 weeks	Guided	Participants who submitted homework assignments received feedback from clinical psychologists.	Mean number of completed sessions was 4.53 and mean number of submitted homework assignments was 2.65; 76.4% completed >3 lessons & 45.4% submitted homework >3 times.	Questionnaire measure Self-reported knowledge (multi-item) 1. Stress management 2. Cognitive restructuring 3. Assertive communication 4. Problem-solving 5. Relaxation training Baseline 3 months (post) 6 months	Post Mixed models 1-5. Yes (P<.05) 6 months 1-5. Yes (P<.05) Subgroup analyses conducted for participants with high psychological distress replicated the results for the whole sample.	Post 1. 0.30 2. 0.33 3. 0.44 4. 0.23 5. 0.44 6 months 1. 0.10 2. 0.44 3. 0.33 4. 0.23 5. 0.44	NR	NR	NR
	Imamura et al. (2016) [87], Japan	RCT	iCBT vs UC	Community setting	N=1236, I=618, C=618 People aged 20-60 old currently in employment	NR Male 70.4%	Adults	The University of Tokyo website for Stress Management and Education on Depression (UTSMed) Depression prevention	Prevention (no screening for elevated symptom levels)	Psychoeducation (information on stress & depression); self-monitoring; cognitive restructuring;assertiveness; problem-solving; relaxation skills.	text-based information; illustrations; self-help worksheets for skills practice; quizzes to reinforce lessons.	Internet-based	Psychoeducational information & cognitive behavioral techniques	Non-sequential, users free to complete all components at once or in separate occassions	Modules NS, access provided for 4 months	Unguided	NA	25.4% of participants reported reading most of the content.	Questionnaire measure Self-reported knowledge (multi-item) Baseline 1 month (post) 4 months	Post ANOVAs low risk: No (.099) moderate risk: No (P=.80) high risk: No (P=.07) 4 months ANOVAs low risk: No (P=.46) moderate risk: No (P=.45) high risk: No (P=.52)	Post low risk: -0.03 moderate risk: 0.13 high risk: 0.49 4 months low risk: -0.06 moderate risk: 0.13 high risk: -0.03	NR	NR	NR
	Kuosmanen et al. (2018) [89], Ireland	Cluster RCT Post-intervention implementation questionnaires in intervention group	cCBT vs UC	Educational setting	N=21 centres, I=12 centres, C=9 centres (randomized) Implementation data was available for n=28 students in the intervention group. Students aged 15-20 from 21 YouthReach Centres.	Total sample M=17.60yrs (SD=1.24; range=15-20) Female 53.4%; Male 46.6% Sub-group with implementation data M=17.32yrs (SD NR; range NR) Male 32.1%	Adolescents	SPARX-R Depression prevention	Prevention (no screening for elevated symptom levels)	Psychoeducation; relaxation skills; activity scheduling; problem solving; cognitive restructuring; interpersonal skills; help seeking; & dealing with strong emotions.	Narrative; gaming elements (goal & challenge completion); interaction with program characters.	Computer-based (CD-ROM)	CBT	Sequential	7 levels lasting ~20-30min, delivered over 7 weeks	Supported	Intervention delivered during scheduled class time; staff members had program manual and study instructions.	Mean number of completed levels was 5.3; 87% of participants completed ≥4 levels and 30% completed all levels.	Questionnaire measure Self-reported knowledge (single item) Post-intervention	Change data NR Descriptive statistics 42.9% (n=12) agreed or strongly agreed that they learned something new from the program; 25% disagreed or strongly disagreed.	Data not appropriate for effect size calculation.	NR	NR	NR
	Lintvedt et al. (2013) [91], Norway	RCT	iCBT vs WL-UC	Educational setting	N=163, I=81, C=82 Young adults with elevated levels of psychological distress attending university.	M=28.2yrs (SD=7.4; range NR) Women 76.7%; Men 23.3%	Adults	MoodGYM + BluePages Depression symptoms	Symptom reduction	Psychoeducation (BluePages); knowledge of symptoms; negative automatic thoughts; dysfunctional attitudes; emotions & coping strategies regarding stress & interpersonal relationships (MoodGYM).	interactive training modules; information; weekly assignments.	Internet-based	CBT, interpersonal therapy, & relaxation techniques	Sequential	5 modules, 8 weeks	Unguided	NA	Mean number of modules completed for completers was 3.1; 24.7% of participants who did not return post-intervention questionnaires had used the program.	MH literacy test (depression literacy)b True-false items, helpfulness ratings Baseline 8 weeks (post)	Post Mixed models Yes (P<.05)	Post 0.92	NR	NR	NR
Anxiety and depression
	Berg et al. (2020) [72], Sweden	2x2 factorial design	iCBT (I1) vs iCBT + learning support (I2) vs iCBT + chat sessions (I3) vs iCBT + learning support + chat sessions (I4)	Community setting	N=120, I1=30, I2=30, I3=30, I4=30 Adolescents with clinically significant anxiety and comorbid depressive symptoms	M=16.97yrs (SD=1.20; range=15-19) Girl 80.8%; Boy 18.3%; Other 0.8%	Adolescents	NS Anxiety symptoms with or without comorbid depressive symptoms	Symptom reduction	I1/I2/I3/I4: Introduction; negative thoughts/ thought challenging; valued behaviors and healthy sleep; functional analysis; graded exposure; psychoeducation; managing feelings and increasing self-esteem; maintenance and relapse prevention.	I1/I2/I3/I4: information; exercises I2/I4: learning support (e.g., quizzes; learning support groups)	Internet-based	CBT	Sequential	8 modules, delivered over 8 weeks	Guided	I1/I2/I3/I4: weekly therapist guidance via email I3/I4: invited to participate in scheduled weely 30-minute chat sessions with their therapist to motivate & help participants perform exercises.	Mean number of modules completed was 5.46 (SD-2.82); 39.2% completed all modules.	CBT knowledge test Multiple choice items with certainty ratings Baseline 8 weeks (post) 6 months	Post NO CONTROL Knowledge scores were significantly improved (P>.001) at post-test for all participants independent of treatment condition 6 months Knowledge scores were significantly improved (P<.001) at 6 months for all participants independent of treatment condition	NO CONTROL	Post A significant main effect of learning support on knowledge gain was found (P=.04), indicating that knowledge improved more in groups with learning support. No main effect of chat sessions on knowledge scores and no interaction between chat sessions and learning support (Ps>.05).	Primary outcomes a, Anxiety BAI b. Depression BDI-II	No correlation between knowledge acquisition and reduction in anxiety (P=.61) or depression (P=.96) symptoms at post-treatment.
	Fitzpatrick et al. (2017) [83], United States	RCT	CBT conversational agent vs AC	Educational setting	N=70, I=34, C=36 Young adults who self-identified as experiencing symptoms of depression and anxiety attending university	M=22.2yrs (SD=2.33; range=18-28) Female 67.1%; Male 15.7%; 17.1% NR	Young adults	Woebot Self-identified symptoms of depression and anxiety	Symptom reduction	Conversational agent delivering mood tracking followed by core CBT concepts designed to facilitate learning about cognitive distortions. brief introduction to CBT is provided.	conversational agent; mood tracking; video/word games to deliver core concepts; empathic responses; tailoring; goal setting; accountability; motivation and engagement; reflection.	Conversational agent	CBT	Non-sequential, unstructured daily check ins	Modules NS, delivered over 2 weeks	Unguided	NA	Mean number of times engaged with conversational agent was 12.14 (SD=2.23, median=12, range=8-18)	Questionnaire measure Self-reported knowledge (single binary item) 2-3 weeks (post)	Change data NR Descriptive statistics 100% of participants in intervention reported having learned something, compared with 77% in information control.	Data not appropriate for effect size calculation.	NR	NR	NR
Social anxiety
	Andersson et al. (2012) [69], Sweden	RCT	iCBT vs WL-OD	Community setting	N=204, I=102, C=102 Adults with a primary diagnosis of social anxiety disorder	NR Female 60.3%	Adults	NS Social anxiety disorder	Treatment	Introduction; cognitive model for social anxiety and cognitive restructuring; exposure and attention shifting; social skills; relapse prevention.	information; exercises (homework); short quizzes; text message reminders; online discussion forum	Internet-based	CBT	Sequential	9 modules, delivered over 9 weeks	Guided	Therapists provided weekly support via e-mail primarily concerning homework assignments.	Mean number of modules completed was 6.8 (SD=3.07); 45% of participants did not complete all modules.	CBT knowledge test Multiple choice items with certainty ratings Baseline Post-intervention	Post Mixed models Yes (P<.001)	Post 0.74	NR	Primary outcome (social anxiety) a. LSAS-SR Secondary outcomes (social anxiety) b. SPSQ c. SPS	No correlation between improvement on weighted knowledge test and reduction in primary outcome at post-treatment, but significant correlation with improvements on SPSQ (r=.26, P=.01) and SPS (r=.23, P=.03).
Depression, anxiety, substance abuse and suicidality
	Batterham et al. (2018) [71], Australia	3-arm RCT	tailored iCBT (i1) vs static iCBT (I2) vs AC	Community setting	N=194, I1=66, I2=62, C=66 Adults with elevated levels of depression, generalized anxiety, panic symptoms, social anxiety, substance use symptoms and/or suicidal ideation	50.5% of participants aged 18-25yrs and 49.5% aged >25yrs. Female 86.06%; Male 12.37%; Other 1.55%	Adults	FitMindKit Symptoms of distress/mood disorders, fear disorders, substance disorders, and suicidal ideation	Symptom reduction	I1: combination of core (e.g., cognitive reframing) and specific modules (e.g., behavioral activation, worry time) based on symptom profiles. I2: core modules covering psychoeducation, getting help,cognitive reframing, problem solving, mindfulness, managing relationships/conflict resolution, exercise and diet, sleep hygiene, values and committed action, and the role of stigma.	videos comprising animated characters and graphics to illustrate key content; homework activities	Internet-based	CBT and other therapeutic techniques (e.g., mindfulness, relaxation)	Sequential	10 modules, delivered over 10 days (with 14 days to complete and practice)	Unguided	NA	22% of participants did not complete any intervention modules (24% in I1 and 16% in I2); Mean number of modules completed in intervention groups was 3.9 (SD=3.8) (M=4.0, SD=3.7 in I1 and M=3.6, SD=3.4 in I2)	Questionnaire measure Self-reported knowledge (single item) Post-intervention (2 weeks)	Change data NR	Data not appropriate for effect size calculation.	Participants in the intervention conditions reported that the intervention taught them more skills (P=.003) compared to control participants.	NR	NR
Anxiety, depression and wellbeing
	Bakker et al. (2018) [70], Australia	RCT	CBT toolkit app (I1) vs WL Mood tracking app (I2) vs WL CBT strategy app (I3) vs WL	Community setting	N=312, I1=78, I2=78, I3=78, C=78 (randomized) N=226 (a), I1=56, I2=56, I3=50, C=64 (analyzed, n=86 did not complete baseline) Adults in the community	M=34.2yrs (SD=12.1; range=18-76) Female 81%; Male 17%; don't know/want to answer 2%	Adults	MoodKit (I1) MoodPrism (I2) MoodMission (I3) Prevention of anxiety and depression, improvement in mental wellbeing	Prevention (no screening for elevated symptom levels)	I1: psychoeducation; activities; information. I2: psychoeducation; information; mood-tracking via short daily surveys. I3: psychoeducation; 5-10 minute CBT strategies or 'Missions' (e.g., behavioral activation, relaxation, mindfulness, physical exercise, cognitive reframing)	I1: information; activities; thought checker; mood tracker; journal. I2: information; mood diary; links to mental health resources. I3: psychoeducation features; information; self-monitoring; tailored CBT-based activities ("Missions"); real-time engagement; logs of past app use; engagement reminders; links to crisis support; gamification features.	Smartphone app	CBT-based	I1: Non-sequential; I2/I3: could not be determined	Modules NS, re-assessments took place 30 days after completing baseline	Unguided	NA	App usage data were not collected.	MH literacy test Multiple choice items, appropriateness ratings of help-seeking (based on vignettes) Baseline 30 days (post)	Post ANOVAs I1: No (P>.05) I2: No (P>.05) I3: No (P>.05)	Post I1: -0.17 I2: -0.02 I3: -0.14	NR	Primary outcomes a. Depression PHQ-9 b. Generalized anxiety GAD-7 c. Mental wellbeing WEMWBS	No significant indirect effect of MH literacy on depression, anxiety or mental wellbeing in I1, I2 or I3 at 30 days post-intervention (Ps>.05).
Stress, depression, anxiety and substance abuse
	Billings et al. (2008) [75], United States	RCT	iCBT vs WL	Work setting	N=309, I=NR, C=NR Working adults	51.1% of participants were aged 30-39 and 24.4% aged 20-29 Female 70.6%; Male 29.4%	Adults	Stress and Mood Management Stress reduction and prevention of depression, anxiety, substance abuse	Prevention (no screening for elevated symptom levels)	Goal setting; problem solving; identifying and testing negative thoughts; relaxation; time management.	tailoring of content using self-assessments; audio narration with videos and graphics.	Internet-based	Cognitive-behavioural techniques	Non-sequential	Modules NS, 3-month program access	Unguided	NA	65%-87% of participants reported reviewing each of the section materials only once.	MH literacy test Multiple choice items Baseline 3 months (post)	Post ANCOVAs Yes (P=.04)	Post 0.23d	NR	NR	NR
Psychological distress, depression, anxiety, stress and impaired daily functioning
	Twomey et al. (2014) [107], Ireland	RCT	iCBT vs WL	Healthcare setting	N=201, I=101, C=100 (randomized) N=66, I=28, C=38 (analyzed) Adults on wait lists for public mental health services with symptoms of depression, anxiety, and/or stress	M=35.3yrs (SD=10.3; range=18-61) Female 73.8%	Adults	MoodGYM general psychological distress, depression, anxiety, stress, and impaired daily functioning	Symptom reduction	psychoeducation (delivered via BluePages); cognitive restructuring; the realtionship between thoughts and feelings; behavioral activation; relaxation; problem solving (MoodGYM) [110].	written information; animations; interactive exercises; and quizzes; weekly automated emails reminders to encourage program participation.	Internet-based	CBT	Sequential	5 modules lasting 20-40min, delivered over 32 days	Unguided	NA	27.3% reported completing all sessions, with 72.7% completing fewer than 5 or no sessions.	Questionnaire measure Self-reported knowledge (single item) 32 days (post)	Change data NR Descriptive statistics 50% agreed or strongly agreed that their understanding of CBT had improved, 38.9% neither agreed nor disagreed and 11.1% disagreed.	Data not appropriate for effect size calculation.	NR	NR	NR
Measures: BAI = Beck Anxiety Inventory, BDI-II =Beck Depression Inventory-Second Edition, CES-D = Center for Epidemiological Studies-Depression, GAD-7 = Generalized Anxiety Disorder Assessment, LSAS-SR = Liebowitz Social Anxiety Scale-Self Report, PHQ-9 = Patient Health Questionnaire-9, SPS = Social Phobia Scale, SPSQ = Social Phobia Screening Questionnaire.
Treatment and comparison group abbreviations: AC = attention control, UC = Usual care, WL = waitlist, WL-AC = waitlist with access to attention control, WL-OD = waitlist with access to online discussion group.
Other abbreviations: NA = Not applicable, NR = Not reported, NS = Not specified.
aPaper reports raw scores and weighted scores based on certainty ratings. Only raw scores presented unless otherwise specified. In all studies, where results for both raw and weighted scores reported, the direction of the effect and significance remained the same.
bKnowledge test includes CBT literacy subscale in addition to other depression treatments, but CBT scale is not analysed separately.
cCondition-by-occasion interaction for MH literacy was not significant despite significant contrasts.
dCohen's d and Hedge's adjustment computed using total N and t-value (computed from f-value provided by study authors), as the n for each condition at pre-test not reported by study authors. See Lakens et al. (2013)
