# Supplementary material for: Skill Enactment and Knowledge Acquisition in Digital Cognitive Behavioral Therapy for Depression and Anxiety: Systematic Review of Randomized Controlled Trials
Source: J Med Internet Res. 2023 May 31;25:e44673. doi: 10.2196/44673 (PMC10267790; doi:10.2196/44673)
Supplement: Multimedia Appendix 4 [file jmir_v25i1e44673_app4.xls]

## Sheet: Sheet1
		JBI Critical Appraisal Checklist criteria
Outcome	Study	1	2	3	4	5a	6	7	8	9	10	11	12	13	Total criteria met
Skill enactment
	Berger et al. (2011) [74]	Yc	Y	Y	U	N	N	Y	Y	Y	Y	Y	Y	Y	10
	Birney et al. (2016)[76]b	Y	Y	Y	U	Y	N	Y	Y	Y	Y	Y	Y	Y	11
	Boettcher et al. (2018) [77]	Y	Y	Y	N	Y	Ne	Y	Y	Y	Y	U	Y	Y	10
	Calear et al. (2016) [78]	Y	Y	Y	N	N	N	Y	Y	Y	Yh	Y	Y	Y	10
	Clark et al. (2022) [79]	Y	Y	Yd	N	N	Nn	Y	Y	Y	Y	U	Y	Y	9
	Dagöö et al. (2014) [80]	Y	Y	U	U	N	Ne	Y	N	Yg	Y	U	Y	Y	7
	Duffecy et al. (2022) [81]	Y	Y	Y	U	Um	Nn	Y	N	N	Y	Y	U	Y	7
	Ebenfeld et al. (2021) [82]	Y	Y	Y	N	N	Nn	Y	N	Y	Y	Y	Y	Y	9
	Forand et al. (2018) [84]	Y	Y	Y	N	N	N	Y	N	Y	Y	U	Y	Y	8
	Hanano et al. (2022) [85]	Y	U	Yd	N	Y	N	Y	Y	Y	Y	Y	Y	Y	10
	Kladnitski et al. (2020) [88]	Y	Y	Y	N	N	Nn	Y	Y	Y	Y	Y	Y	Y	10
	Kuosmanen et al. (2017) [89,90]	Y	N	U	N	N	N	Y	Y	N	Y	Y	Y	Y	7
	Loughnan et al. (2019a) [92]	Y	Y	Yd	N	Y	N	Y	Y	Y	Y	Y	Y	Y	11
	Loughnan et al. (2019b) [93]	Y	Y	Y	N	Y	N	Y	Y	Y	Y	Y	Y	Y	11
	Milgrom et al. (2016) [94]	Y	Y	Y	N	N	Nf,n	Y	Y	Y	Y	U	Y	Y	9
	Milgrom et al. (2021) [95]	Y	Y	Y	N	N	Nn	Y	Y	Y	Y	U	Y	Y	9
	Moberg et al. (2019) [96]	U	Y	Y	N	Y	N	Y	Y	Y	Y	U	Y	Y	9
	Moritz et al. (2012) [97]	U	U	Y	N	Y	N	Y	Y	Y	Y	U	Y	Y	8
	Pfeiffer et al. (2020) [98]	U	U	Yd	N	N	N	Y	Y	N	Yh	U	U	Y	5
	Schneider et al. (2005) [99]	U	Y	Y	U	N	Nn	Y	Y	Y	Y	U	Y	Y	8
	Schulz et al. (2016) [100]	Yc	Y	Y	N	N	N	Y	Y	Y	Y	U	Y	Y	9
	Seeley et al. (2019) [101] and Sheeber et al. (2017) [116]j	U	Y	Y	U	N	Nn	Y	Y	Y	Y	U	Y	Y	8
	Sheeber et al. (2012) [102] and Seeley et al. (2019) [101]j	U	Y	Y	N	N	Nn	Y	Y	Y	Y	U	Y	Y	8
	Stech et al. (2021) [103]	Y	Y	Nk	N	N	Ne	Y	Y	Y	Y	Y	Y	Y	9
	Stevenson et al. (2019) [104]	U	U	Yd	U	Y	Ne	Y	Y	Y	Y	Y	Y	Y	9
	Stolz et al. (2018) [105]	Y	Y	Yd	N	N	N	Y	Y	Y	Y	Y	Y	Y	10
	Terides et al. (2018) [36]	Y	Y	Yd	N	Y	Nn	Y	N	Y	Y	Y	Y	Y	10
	Thew et al. (2022) [106]	U	Y	Y	N	N	Nn	Y	Y	Y	Y	U	Y	Y	8
	Zagorscak et al. (2020) [108] and Zagorscak et al. (2018) [114]j	Y	Y	Y	N	N	Nn	Y	Y	Y	Y	Y	Y	Y	10
Knowledge acquisition
	Andersson et al. (2012) [69]	Y	Y	Y	N	N	Nn	Y	Y	Y	Y	Y	Y	Y	10
	Bakker et al. (2018) [70]	Y	U	Yd	N	Y	N	Y	N	N	Yh	Y	Y	Y	8
	Batterham et al. (2018) [71]	Y	Y	Y	U	Y	N	Y	Y	Y	Y	U	Y	Y	10
	Berg et al. (2020) [72]	Y	Y	Yd	U	N	N	Y	Y	Y	Y	Y	Y	Y	10
	Berg et al. (2019) [73] and Topooco et al. (2018) [113]j	Y	Y	Y	N	N	N	Y	Y	N	Y	U	Y	Y	8
	Billings et al. (2008) [75]	U	U	Y	N	Y	N	Y	Y	N	Y	Y	N	Y	7
	Christensen et al. (2004) [64]	Y	U	Yd	U	N	N	Y	Y	Y	Y	U	Y	Y	8
	Farrer et al. (2012) [61] and Farrer et al. (2011) [110]j	U	Y	Y	N	N	N	Y	Y	Y	Y	Y	Y	Y	9
	Fitzpatrick et al. (2017) [83]	Y	Y	U	N	N	N	Y	Y	Y	Y	U	Y	Y	8
	Imamura et al. (2014) [86]	Y	Y	Y	U	N	N	Y	N	Y	Yi	U	Y	Y	8
	Imamura et al. (2016) [87]	Y	Y	U	N	Y	N	Y	N	Y	Y	U	Y	Y	8
	Lintvedt et al. (2013) [91]	Y	Y	Nk	N	Y	N	Y	Y	Y	Y	Y	Y	Y	10
	Twomey et al. (2014) [107]	U	N	Yd	N	Y	N	Y	N	N	Y	Y	Y	Y	7
Abbreviations: Y, Yes; U, Unclear; N, No; NA, Not applicable
Items
1. Was true randomization used for assignment of participants to treatment groups?
2. Was allocation to treatment groups concealed?
3. Were treatment groups similar at the baseline?
4. Were participants blind to treatment assignment?
5. Were those delivering treatment blind to treatment assignment?a
6. Were outcomes assessors blind to treatment assignment?
7. Were treatment groups treated identically other than the intervention of interest?
8. Was follow up complete and if not, were differences between groups in terms of their follow up adequately described and analyzed?
9. Were participants analyzed in the groups to which they were randomized?
10. Were outcomes measured in the same way for treatment groups?
11. Were outcomes measured in a reliable way?
12. Was appropriate statistical analysis used?
13. Was the trial design appropriate, and any deviations from the standard RCT design (individual randomization, parallel groups) accounted for in the conduct and analysis of the trial?
aPapers coded 'Yes' are unguided programs wherein treatment was delivered entirely online
bPaper reports on both skill enactment and knowledge acquisition
cRandomization to clinicians/coaches not undertaken
d≥1 differences between treatment groups accounted for in analyses
eDiagnostic interviews conducted prior to randomization only
fRoutinely scheduled safety calls were not blinded
gCompleter analysis only for follow-up data
hsame instruments delivered with same timing, although methods used to deliver instruments sometimes varief (e.g., web-based or paper and pencil, smartphone or online)
iSame measures collected at same intervals, although unclear how measures were collected
jAssessment of secondary reports supplemented with primary outcomes paper
kUnclear if baseline differences accounted for in analyses
mIntervention is predominantly self-guided, but engagement calls conducted at the start of intervention.
nAssessors conducting diagnostic interviews and/or observer ratings blinded to treatment assignment
